# Supplementary material for: Magnetocaloric effect modeling of dysprosium-transition metal based intermetallic alloys for magnetic refrigeration application using hybrid genetic algorithm based support vector regression intelligent method
Source: PLoS One. 2024 Feb 6;19(2):e0298431. doi: 10.1371/journal.pone.0298431 (PMC10846691; doi:10.1371/journal.pone.0298431)
Supplement: S1 Data — (XLSX) [file pone.0298431.s001.xlsx]

## Sheet: Sheet1
	Data Set for Estimating magnetocaloric effect (maximum magnetic entropy change per unit mass, MEC) for different dysprosium transition metal based intermetallic compounds
	Compound	Field(T)	MEC (J/kg/K)	GSVR-G (J/kg/K)	Absolute error	GSVR-P (J/kg/K)	Absolute error
	DyCuAl	2	10.9	11.9	1	3.9	7
	DyCuAl	5	20.4	19.4	1	9.5	10.9
	Dy2Cu2Cd	2	7.2	8.2	1	1.8	5.4
	Dy2Cu2Cd	5	13.8	12.8	1	7.4	6.4
	Dy2Cu2In	2	7.2	8.2	1	2.5	4.7
	Dy2Cu2In	5	13.3	12.3	1	8.1	5.2
	Dy2Co2Ga	2	3.2	4.2	1	3.9	0.7
	Dy2Co2Ga	5	6.2	7.9	1.7	9.4	3.2
	DyFeAl	5	6.4	6.2	0.2	8.4	2
	DyCoNi	5	9.9	8.9	1	9.9	0
	DyNiSn	1	0.4	1.4	1	1.6	1.2
	DyNiSn	2	1.6	2.2	0.6	3.4	1.8
	DyNiSn	3	3.5	4.5	1	3.5	0
	DyNiSn	5	8	7	1	9	1
	DyNiSb	2	2.6	3.6	1	3.1	0.5
	DyNiSb	3	5.2	4.2	1	5	0.2
	DyNiSi	2	12.1	11.1	1	4.8	7.3
	DyNiSi3	5	5.3	6.3	1	9.6	4.3
	Dy2Ni3Si5	5	7.9	7.3	0.6	9.6	1.8
	DyNiSi2	5	4.1	5.1	1	10.8	6.7
	DyNi4Si	1	3.6	4.6	1	3.9	0.3
	DyNi4Si	5	11.3	10.3	1	11.3	0
	DyCo3B2	1	3.5	3.7	0.2	5.3	1.8
	DyCo3B2	2	6.6	5.9	0.7	5.4	1.2
	DyCo2B2	2	5.4	5.9	0.5	5.4	0
	DyCo2B2	5	12.1	11.1	1	10.9	1.2
	Dy2CoGa3	5	10.8	9.8	1	8.7	2.1
	Dy5Pd2	7	8.3	8.4	0.1	15.9	7.6
	Dy3Co	5	13.9	12.9	1	13.9	0
	DyNi	5	18	19	1	14.1	3.9
	DySb	5	15.8	14.8	1	13.8	2
	DySi	5	6.8	7.8	1	15.5	8.7
	DyGa	2	2.3	3.3	1	8.9	6.6
	DyGa	5	5.8	6.6	0.8	14.5	8.7
	DyCu2	5	10.1	11.1	1	13.6	3.5
	DyAl2	1	5.4	6.4	1	7.1	1.7
	DyAl2	2	9.9	8.9	1	8.9	1
	DyNi2	2	11.9	12.9	1	8.2	3.7
	DyNi2	5	23	22	1	13.8	9.2
	DyB2	2	7.4	8.4	1	10.1	2.7
	DyB2	5	17	16	1	15.7	1.3
	Dy12Co7	2	4.9	5.9	1	4.4	0.5
	Dy12Co7	5	10	9	1	10	0
	Dy2Ni2In	2	1.1	2.1	1	2.8	1.7
	Dy2Ni2In	5	6.4	8.3	1.9	10.2	3.8
	Dy2Cu2Cd	2	7.2	8.2	1	1.8	5.4
	Dy2Cu2Cd	5	13.8	12.8	1	7.4	6.4
	Dy2Cr2C3	5	13.5	12.5	1	10.3	3.2
	Dy6FeBi2	2	1.7	2.7	1	1	0.7
	Dy6FeBi2	5	3.8	4.1	0.3	6.6	2.8
	Dy6MnBi2	2	0.6	1.6	1	0.6	0
	Dy6MnBi2	5	1.3	2.3	1	6.2	4.9
	Dy6FeSb2	2	3	4	1	2.2	0.8
	Dy6FeSb2	5	6.9	5.9	1	7.8	0.9
	Mean absolute percentage deviation (MAPD)				0.9		3.1
